# Supplementary material for: Detection of multiple mycetoma pathogens using fungal metabarcoding analysis of soil DNA in an endemic area of Sudan
Source: PLoS Negl Trop Dis. 2022 Mar 11;16(3):e0010274. doi: 10.1371/journal.pntd.0010274 (PMC8942264; doi:10.1371/journal.pntd.0010274)
Supplement: S1 Table — We used sequences of the accession numbers below to choose universal primers. (XLSX) [file pntd.0010274.s001.xlsx]

## Sheet: Sheet1
	Order	Family	Genus	Species	GenBank
1	Pleosporales	Pleosporaceae	Cochilobolus	Cochliobolus spicifer	AJ303084.1
2		Corynesporascaceae	Corynespora	Corynespora cassiicola	AY238606.1
3		Incertae sedis	Plenodomus	Plenodomus avramii	N/A
4			Pseudochaetosphaeronema	Pseudochaetosphaeronema larense	KF015656.1
5		Cucurbitariaceae	Biatriospora	Biatriospora mackinnonii	LN626660.1
			(Pyrenochaeta)	(Pyrenochaeta mackinnonii)
6		Neohendersoniaceae	Medicopsis	Medicopsis romeroi	MH866056.1
			(Pyrenochaeta)	(Pyrenochaeta romeroi)
7		Trematosphaeriaceae	Falciformispora	Falciformispora senegalensis	KP132363.1
			(Leptosphaeria)	(Leptosphaeria senegalensis)
8				Falciformispora tompkinsii	DQ836790.1
				(Leptosphaeria tompkinsii)
9		Nigrogranaceae	Nigrograna	Nigrograna mackinnonii	KC288117.1
10		Pleosporaceae	Bipolaris	Bipolaris spicifera	HM195264.1
11			Curvularia	Curvularia geniculata	MH858445.1
12				Curvularia lunata	GU966505.1
13			Drechslera	Drechslera rostrata	N/A
14			Exserohilum	Exserohilum rostratum	JN711432.1
15		Testudinaceae	Neotestudina	Neotestudina rosatii	MH858198.1
16	Chaetothyriales	Herpotrichiellaceae	Cladophialophora	Cladophialophora bantiana	MH445303.1
17			Exophiala	Exophiala jeanselmei	MH010933.1
18			Phialophora	Phialophora cyanescens	AB190389.1
19				Phialophora parasitica	U31842.1
20	Eurotiales	Aspergillaceae	Aspergillus	Aspergillus flavus	KX463034.1
21				Aspergillus hollandicus	EF652082.1
22				Aspergillus nidulans	MH865524.1
23		Trichocomaceae		Aspergillus terreus	AJ001368.1
24	Onygenales	Arthrodermataceae	Trichophyton	Trichophyton spp.	-
25	Hypocreales	Incertae sedis	Acremonium	Acremonium falciforme	MN545569.1
				(Cephalosporium falciforme)
26				Acremonium kiliense	FR694874.2
27				Acremonium potronii	MG813196.1
28		Nectriaceae		Acremonium recifei	MH150837.1
				(Xenoacremonium recifei)
29		Nectriaceae	Cylindrocarpon	Cylindrocarpon cyanescens	AB190389.1
				(Phialophora cyanescens)
30				Cylindrocarpon destructans	AM419065.1
31			Fusarium	Fusarium falciforme	MH900223.1
32				Fusarium keratoplasticum	MN587073.1
33				Fusarium moniliforme	KF553628.1
34				Fusarium oxysporum	KX463005.1
35				Fusarium pseudensiforme	MH863652.1
36				Fusarium solani	MG734215.1
37				Fusarium subglutinans	MH864398.1
38				Fusarium verticillioides	MG438282.1
39	Microascales	Microascaceae	Scedosporium	Scedosporium boydii	KY684060.1
			(Pseudllescheria)	(Scedosporium apiospermum)
				(Pseudallescheria boydii)
40	Cephalothecales	Cephalothecaceae	Phialemonium	Phialemonium obovatum	AB278186.1
41	Sordariales	Chaetomiaceae	Chaetomium	Chaetomium atrobrunneum	GU966500.1
42	(Pleosporales)	Chaetomiaceae	Madurella	Madurella grisea	MK029867.1
		(Incertae sedis)		(Trematosphaeria grisea)
43				Madurella fahalii	KP132399.1
44				Madurella mycetomatis	MF980625.1
45				Madurella pseudomycetomatis	KT834405.1
46				Madurella tropicana	MF980632.1
47		Pleurostomataceae	Pleurostomophora	Pleurostomophora ochracea	JX073270.1
48	Diaporthales	Togniniaceae	Phaeoacremonium	Phaeoacremonium parasiticum	MF363156.1
49	(Togniniales)			Phaeoacremonium krajdenii	KU060814.1
50	Togniniales			Phaeoacremonium sphinctrophorum	KU940140.1
51	Microascales	Microascaceae	Polycytella	Polycytella hominis	AM887712.1
52	Onygenales	Arthrodermataceae	Microsporum	Microsporum audouinii	JN134145.1
53				Microsporum canis	AY213657.1
