# Supplementary material for: Detection of multiple mycetoma pathogens using fungal metabarcoding analysis of soil DNA in an endemic area of Sudan
Source: PLoS Negl Trop Dis. 2022 Mar 11;16(3):e0010274. doi: 10.1371/journal.pntd.0010274 (PMC8942264; doi:10.1371/journal.pntd.0010274)
Supplement: S2 Table — These samples had inadequately remove soil-derived PCR inhibitors. Each letter shows a sampling village: A. Deshein, B. Sharfa Al-Mihrab, C. Al-Awia, D. Wad Hassan, E. Wad Ajeeb, F. Al-Ragal Al-Batahin, and G. Wad Al-har. NCs, negative controls at DNA extraction. (XLSX) [file pntd.0010274.s002.xlsx]

## Sheet: Sheet1
Site	Land use	Colored		Site	Land use	Colored
A-1	Farm			E-1	Farm
A-2	Farm			E-2	Farm
A-3	Road	colored		E-3	Road
A-4	Cattle	colored		E-4	Cattle	colored
A-6	Cattle			E-5	Road
A-7	Dryland			E-6	Cattle	colored
A-10	Riverside farm			E-7	Dryland
B-1	Farm			E-8	Dryland
B-2	Cattle	colored		E-9	Riverside farm
B-3	Road			E-10	Riverside farm
B-4	Dryland			E-NC
B-5	Riverside farm			F-1	Dryland
B-6	Riverside farm			F-2	Dryland
B-7	Dryland			F-3	Farm
B-9	Road	colored		F-4	Farm
B-10	Farm			F-5	Cattle
B-NC				F-6	Road	colored
C-1	Farm			F-7	Road	colored
C-2	Farm			F-9	Farm
C-3	Cattle	colored		F-10	Farm
C-4	Road			F-NC
C-5	Road	colored		G-1	Road
C-6	Cattle	colored		G-2	Farm
C-7	Dryland			G-3	Farm
C-8	Riverside farm			G-5	Road
C-9	Riverside farm			G-6	Road
C-10	Dryland			G-7	Road	colored
C-NC				G-8	Cattle	colored
D-1	Farm			G-9	Farm
D-2	Riverside farm			G-10	Farm
D-3	Cattle	colored		G-NC
D-4	Road	colored
D-5	Road	colored
D-6	Cattle	colored
D-7	Farm
D-8	Dryland
D-9	Dryland
D-10	Riverside farm
D-NC
